# Supplementary material for: Mixed methods systematic review of the literature base exploring working alliance in the chiropractic profession
Source: Chiropr Man Therap. 2022 Sep 2;30:35. doi: 10.1186/s12998-022-00442-4 (PMC9438171; doi:10.1186/s12998-022-00442-4)
Supplement: Supplementary file 2 — Additional file 2. Table S1. Quality Appraisal. [file 12998_2022_442_MOESM2_ESM.xlsx]

## Sheet: Sheet1
Table S1. Quality Appraisal
Author(s) and Date	Criteria from the Mixed Methods Appraisal Tool
	1.1	1.2	1.3	1.4	1.5	2.1	2.2	2.3	2.4	2.5	3.1	3.2	3.3	3.4	3.5	4.1	4.2	4.3	4.4	4.5	5.1	5.2	5.3	5.4	5.5
Alcantara, Ohm et al. 2016 (1)	n/a	n/a	n/a	n/a	n/a	n/a	n/a	n/a	n/a	n/a	n/a	n/a	n/a	n/a	n/a	1	2	1	1	1	n/a	n/a	n/a	n/a	n/a
Bolton 2000 (2)	1	1	2	1	1	n/a	n/a	n/a	n/a	n/a	n/a	n/a	n/a	n/a	n/a	n/a	n/a	n/a	n/a	n/a	n/a	n/a	n/a	n/a	n/a
Boudreau, Busse et al. 2006 (3)	n/a	n/a	n/a	n/a	n/a	n/a	n/a	n/a	n/a	n/a	n/a	n/a	n/a	n/a	n/a	1	1	1	1	1	n/a	n/a	n/a	n/a	n/a
Cherkin and MacCornack 198 (4)	1	1	2	2	2	n/a	n/a	n/a	n/a	n/a	n/a	n/a	n/a	n/a	n/a	1	1	1	1	1	1	2	2	2	2
Connell and Bainbridge 2020 (5)	1	1	1	1	1	n/a	n/a	n/a	n/a	n/a	n/a	n/a	n/a	n/a	n/a	1	2	1	2	1	1	1	1	1	1
Connor, Bernstein et al. 2021 (6)	1	1	1	1	1	n/a	n/a	n/a	n/a	n/a	n/a	n/a	n/a	n/a	n/a	n/a	n/a	n/a	n/a	n/a	n/a	n/a	n/a	n/a	n/a
Crowther 2014 (7)	1	1	1	1	1	n/a	n/a	n/a	n/a	n/a	n/a	n/a	n/a	n/a	n/a	n/a	n/a	n/a	n/a	n/a	n/a	n/a	n/a	n/a	n/a
Dagenais and Haldeman 2012 (8)	n/a	n/a	n/a	n/a	n/a	n/a	n/a	n/a	n/a	n/a	n/a	n/a	n/a	n/a	n/a	1	1	1	1	1	n/a	n/a	n/a	n/a	n/a
Fikar, Edlund et al. 2015 (9)	n/a	n/a	n/a	n/a	n/a	n/a	n/a	n/a	n/a	n/a	n/a	n/a	n/a	n/a	n/a	1	2	1	0	1	n/a	n/a	n/a	n/a	n/a
Foley, Steel et al. 2020 (10)	n/a	n/a	n/a	n/a	n/a	n/a	n/a	n/a	n/a	n/a	n/a	n/a	n/a	n/a	n/a	1	1	1	0	1	n/a	n/a	n/a	n/a	n/a
Gaumer 2006 (11)	n/a	n/a	n/a	n/a	n/a	n/a	n/a	n/a	n/a	n/a	n/a	n/a	n/a	n/a	n/a	1	1	1	1	1	n/a	n/a	n/a	n/a	n/a
Gemmell and Hayes 2001 (12)	n/a	n/a	n/a	n/a	n/a	n/a	n/a	n/a	n/a	n/a	n/a	n/a	n/a	n/a	n/a	1	1	1	0	2	n/a	n/a	n/a	n/a	n/a
Haas, Vavrek et al. 2014 (13)	n/a	n/a	n/a	n/a	n/a	1	1	1	0	1	n/a	n/a	n/a	n/a	n/a	n/a	n/a	n/a	n/a	n/a	n/a	n/a	n/a	n/a	n/a
Hertzman-Miller, Morgenstern et al. 2002 (14)	n/a	n/a	n/a	n/a	n/a	1	1	1	1	1	n/a	n/a	n/a	n/a	n/a	n/a	n/a	n/a	n/a	n/a	n/a	n/a	n/a	n/a	n/a
Hurwitz, Morgenstern et al. 2005 (15)	n/a	n/a	n/a	n/a	n/a	1	1	1	1	1	n/a	n/a	n/a	n/a	n/a	n/a	n/a	n/a	n/a	n/a	n/a	n/a	n/a	n/a	n/a
Jamison 1996 (16)	1	1	2	0	2	n/a	n/a	n/a	n/a	n/a	n/a	n/a	n/a	n/a	n/a	1	1	1	2	1	1	2	2	2	2
Jamison 2000 (17)	1	1	2	0	2	n/a	n/a	n/a	n/a	n/a	n/a	n/a	n/a	n/a	n/a	1	1	1	1	1	1	2	1	1	2
Lambers and Bolton 2016 (18)	n/a	n/a	n/a	n/a	n/a	n/a	n/a	n/a	n/a	n/a	n/a	n/a	n/a	n/a	n/a	1	2	1	0	1	n/a	n/a	n/a	n/a	n/a
Maiers and Salsbury 2021 (19)	1	1	1	1	1	n/a	n/a	n/a	n/a	n/a	n/a	n/a	n/a	n/a	n/a	n/a	n/a	n/a	n/a	n/a	n/a	n/a	n/a	n/a	n/a
Mior 2010 (20)	1	1	1	1	1	n/a	n/a	n/a	n/a	n/a	n/a	n/a	n/a	n/a	n/a	1	2	1	1	1	1	1	1	1	1
Marchiori, Henkin et al. 2008 (21)	n/a	n/a	n/a	n/a	n/a	n/a	n/a	n/a	n/a	n/a	n/a	n/a	n/a	n/a	n/a	1	2	1	2	1	n/a	n/a	n/a	n/a	n/a
Oths 1994 (22)	1	1	1	1	1	n/a	n/a	n/a	n/a	n/a	n/a	n/a	n/a	n/a	n/a	1	2	1	1	1	1	1	1	1	1
Pincus, Foster et al. 2007 (23)	n/a	n/a	n/a	n/a	n/a	n/a	n/a	n/a	n/a	n/a	n/a	n/a	n/a	n/a	n/a	1	1	1	1	1	n/a	n/a	n/a	n/a	n/a
Sadr, Pourkiani-Allah-Abad et al. 2012 (24)	1	1	1	1	1	n/a	n/a	n/a	n/a	n/a	n/a	n/a	n/a	n/a	n/a	n/a	n/a	n/a	n/a	n/a	n/a	n/a	n/a	n/a	n/a
Salsbury, Vining et al. 2018 (25)	1	1	1	1	1	n/a	n/a	n/a	n/a	n/a	n/a	n/a	n/a	n/a	n/a	n/a	n/a	n/a	n/a	n/a	n/a	n/a	n/a	n/a	n/a
Sawyer and Kassak 1993 (26)	n/a	n/a	n/a	n/a	n/a	n/a	n/a	n/a	n/a	n/a	n/a	n/a	n/a	n/a	n/a	1	`1	1	1	1	n/a	n/a	n/a	n/a	n/a
Sigrell 2002 (27)	n/a	n/a	n/a	n/a	n/a	n/a	n/a	n/a	n/a	n/a	n/a	n/a	n/a	n/a	n/a	1	2	1	2	1	n/a	n/a	n/a	n/a	n/a
Sims 2009 (28)	n/a	n/a	n/a	n/a	n/a	n/a	n/a	n/a	n/a	n/a	n/a	n/a	n/a	n/a	n/a	1	1	1	1	1	n/a	n/a	n/a	n/a	n/a
Stilwell and Harman 2017 (29)	1	1	1	1	1	n/a	n/a	n/a	n/a	n/a	n/a	n/a	n/a	n/a	n/a	n/a	n/a	n/a	n/a	n/a	n/a	n/a	n/a	n/a	n/a
Stuber, Langweiler et al. 2018 (30)	1	1	1	1	1	n/a	n/a	n/a	n/a	n/a	n/a	n/a	n/a	n/a	n/a	1	2	1	2	1	1	1	1	1	1
Captions: The questions are as follow: (1.1) Is the qualitative approach appropriate to answer the research question? (1.2) Are the qualitative data collection methods adequate to address the research question? (1.3) Are the findings adequately derived from the data? (1.4) Is the interpretation of results sufficiently substantiated by data? (1.5) Is there coherence between qualitative data source…
Refrences:
1. Alcantara J, Ohm J, Alcantara J. The use of PROMIS and the RAND VSQ9 in chiropractic patients receiving care with the Webster Technique. Complementary therapies in clinical practice. 2016;23:110-6. 2. Bolton J. Trust and the healing encounter: An examination of an unorthodox healing performance. Theoretical medicine and bioethics. 2000;21(4):305-19. 3. Boudreau LA, Busse JW, McBride G. Chiropr…
